# Supplementary material for: Pleiotropy and epistasis within and between signaling pathways defines the genetic architecture of fungal virulence
Source: PLoS Genet. 2021 Jan 25;17(1):e1009313. doi: 10.1371/journal.pgen.1009313 (PMC7861560; doi:10.1371/journal.pgen.1009313)
Supplement: S3 Table — For each gene, the number of genetic variants within and upstream of a predicted gene is provided. For each gene the upstream distance from the 5’ UTR was taken as the intergenic distance (maximum 500 bp) between flanking genes on the same strand. For those genes containing genetic variants the predicted protein length of the reference strain JEC21α, parental strain XL280a, and the parental strain 431α is listed. The number of predicted stop-codons in the parental strains, non-synonymous changes, and variants within UTRs, exons and introns are also listed. Gene names are given in the C. deneoformans reference strain JEC21α background [208]. The position and strand are relative to the XL280α strain [137]. (CSV) [file pgen.1009313.s003.csv]

Gene	Chromosome	Start	End	Strand	Variants_in_gene	Upstream_variants	JEC21_protein_length	XL280_protein_length	431_protein_length	XL280_No_stop_codons	431_No_stop_codons	No_nonsynonymous	Utr_5_variants	Utr_3_variants	Exonic_variants	Intronic_variants	Description	Transcript
CNB02870	2	849991	851458	1	9	2	102.0	102.0	102.0	1	1	0	7.0	0.0	2.0	0.0	mitochondrial 40s ribosomal protein	CNB02870-t26_1
CNB02880	2	850443	852241	-1	0	0				1	1	0					endoplasmic reticulum protein
CNB02890	2	852288	853750	-1	0	0				1	1	0					purine-specific oxidized base lesion DNA N-glycosylase
CNB02900	2	853834	855432	1	0	0				1	1	0					serine/threonine-protein kinase
CNB02980	2	905020	907249	-1	0	0				1	1	0					calcium:hydrogen antiporter
CNB02990	2	907457	909276	-1	0	0				1	1	0					acyltransferase
CNB02995	2	909424	912112	-1	42	8	287.0	287.0	287.0	1	1	1	25.0	0.0	3.0	14.0	hypothetical protein	CNB02995-t26_1
CNB03000	2	912354	914674	-1	40	3	571.0	571.0	571.0	1	1	3	0.0	18.0	16.0	6.0	hypothetical protein	CNB03000-t26_1
CNB03005	2	915246	917758	-1	20	2	647.0	647.0	647.0	1	1	3	0.0	9.0	11.0	0.0	hypothetical protein	CNB03005-t26_1
CNB03010	2	917913	919027	1	14	1	163.0	163.0	163.0	1	1	0	0.0	2.0	2.0	10.0	mitochondrial ribosomal protein L23	CNB03010-t26_1
CNB03020	2	918667	921559	-1	30	0	484.0	484.0	484.0	1	1	2	1.0	2.0	10.0	17.0	cAMP-dependent protein kinase	CNB03020-t26_1
CNB03020	2	918667	921559	-1	30	9	484.0	484.0	484.0	1	1	2	1.0	2.0	10.0	17.0	cAMP-dependent protein kinase	CNB03020-t26_2
CNB03030	2	922105	923684	-1	22	1	410.0	410.0	410.0	1	1	2	1.0	12.0	9.0	0.0	histidinol-phosphate transaminase	CNB03030-t26_1
CNB03040	2	924388	925304	1	1	0	108.0	108.0	108.0	1	1	0	0.0	0.0	0.0	1.0	single-stranded DNA binding protein 12k chain	CNB03040-t26_1
CNB03050	2	925336	926152	-1	0	0				1	1	0					pre-mRNA splicing factor
CNB03060	2	926364	928004	-1	1	0	370.0	370.0	370.0	1	1	0	1.0	0.0	0.0	0.0	expressed protein	CNB03060-t26_1
CNB03070	2	928266	929350	1	1	1	236.0	236.0	236.0	1	1	0	0.0	0.0	1.0	0.0	hypothetical protein	CNB03070-t26_1
CNB03080	2	929759	930974	1	0	1				1	1	0					nucleolus protein
CNB03090	2	930962	935444	-1	38	4	1337.0	1337.0	157.0	1	64	75	0.0	0.0	37.0	1.0	two-component system response regulator	CNB03090-t26_1
CNB03100	2	935597	937319	1	45	2	343.0	343.0	343.0	1	1	0	0.0	0.0	12.0	33.0	sterol 24-C-methyltransferase	CNB03100-t26_1
CNB03110	2	937307	940574	-1	10	5	933.0	933.0	933.0	1	1	1	0.0	0.0	4.0	6.0	hypothetical protein	CNB03110-t26_1
CNB03120	2	940678	944154	1	35	1	880.0	880.0	880.0	1	1	0	0.0	6.0	13.0	16.0	phosphatidylinositol 3-kinase	CNB03120-t26_1
CNB03130	2	944866	946471	1	21	2	333.0	333.0	333.0	1	1	0	9.0	3.0	3.0	6.0	tafazzin exon 5 and exon 9 deleted variant short form	CNB03130-t26_1
CNB03140	2	946447	947345	-1	11	2	108.0	108.0	108.0	1	1	0	3.0	3.0	5.0	0.0	ubiquitin-protein ligase	CNB03140-t26_1
CNB03150	2	947991	949620	-1	15	1	325.0	325.0	325.0	1	1	0	0.0	0.0	2.0	13.0	phosphate transport protein MIR1	CNB03150-t26_1
CNB03155	2	951031	952382	-1	0	0				1	1	0					hypothetical protein
CNB03160	2	954898	957086	-1	4	2	564.0	564.0	564.0	1	1	0	0.0	3.0	1.0	0.0	hypothetical protein	CNB03160-t26_1
CNB03170	2	957501	960881	1	14	2	983.0	983.0	983.0	1	1	5	0.0	0.0	14.0	0.0	expressed protein	CNB03170-t26_1
CNB03180	2	961565	963648	1	30	5	491.0	491.0	491.0	1	1	3	15.0	0.0	5.0	10.0	conserved hypothetical protein	CNB03180-t26_1
CNB03190	2	963869	966327	1	19	1	453.0	453.0	453.0	1	1	0	0.0	4.0	7.0	8.0	expressed protein	CNB03190-t26_1
CNB03190	2	963869	966327	1	19	0	453.0	453.0	453.0	1	1	0	0.0	4.0	7.0	8.0	expressed protein	CNB03190-t26_2
CNB03195	2	966421	968316	1	13	1	303.0	303.0	303.0	1	1	2	0.0	4.0	5.0	4.0	hypothetical protein	CNB03195-t26_1
CNB03210	2	969783	971795	-1	4	2	384.0	384.0	384.0	1	1	0	1.0	0.0	1.0	2.0	alpha-1	CNB03210-t26_1
CNB03215	2	972297	973782	-1	11	3	418.0	418.0	418.0	1	1	3	0.0	0.0	8.0	3.0	hypothetical protein	CNB03215-t26_1
CNB03230	2	974077	975967	-1	7	6	346.0	346.0	346.0	1	1	1	0.0	6.0	1.0	0.0	sphingosine hydroxylase	CNB03230-t26_1
CNB03235	2	976142	977694	1	13	4	112.0	112.0	112.0	1	1	0	0.0	3.0	1.0	9.0	hypothetical protein	CNB03235-t26_1
CNB03240	2	978498	982184	1	44	2	692.0	692.0	692.0	1	1	1	2.0	1.0	10.0	31.0	expressed protein	CNB03240-t26_1
CNB03250	2	982166	983550	-1	23	0	236.0	236.0	236.0	1	1	0	0.0	3.0	3.0	17.0	conserved hypothetical protein	CNB03250-t26_1
CNB03270	2	983725	987074	1	18	3	540.0	540.0	540.0	1	1	1	6.0	1.0	9.0	2.0	expressed protein	CNB03270-t26_1
CNB03280	2	987158	990571	-1	38	3	873.0	873.0	873.0	1	1	0	0.0	2.0	18.0	18.0	transcriptional repressor	CNB03280-t26_1
CNB03290	2	990728	992213	1	17	4	331.0	331.0	331.0	1	1	1	0.0	0.0	7.0	10.0	bud site selection-related protein	CNB03290-t26_1
CNB03300	2	993830	997420	1	50	2	861.0	861.0	861.0	1	1	3	8.0	13.0	15.0	14.0	hypothetical protein	CNB03300-t26_1
CNB03310	2	997612	1000228	1	74	4	665.0	665.0	665.0	1	1	22	16.0	0.0	55.0	3.0	hypothetical protein	CNB03310-t26_1
CNJ03090	10	954270	960232	-1	63	5	1593.0	1593.0	1593.0	1	1	3	1.0	4.0	40.0	18.0	Glycogen debranching enzyme	CNJ03090-t26_1
CNJ03095	10	960455	961826	-1	17	4	282.0	282.0	282.0	1	1	4	0.0	3.0	14.0	0.0	unspecified product	CNJ03095-t26_1
CNJ03100	10	963197	964902	-1	29	0	419.0	419.0	420.0	1	1	14	0.0	0.0	18.0	11.0	expressed protein	CNJ03100-t26_1
CNJ03100	10	963197	964902	-1	29	3	437.0	437.0	438.0	1	1	14	0.0	0.0	18.0	11.0	expressed protein	CNJ03100-t26_2
CNJ03110	10	966388	967236	-1	3	1	155.0	155.0	155.0	1	1	0	0.0	0.0	0.0	3.0	ribosomal protein S18	CNJ03110-t26_1
CNJ03120	10	967502	968477	1	3	3	106.0	106.0	106.0	1	1	0	0.0	0.0	0.0	3.0	hypothetical protein	CNJ03120-t26_1
CNJ03130	10	972777	974801	1	20	2	314.0	314.0	314.0	1	1	0	2.0	16.0	2.0	0.0	expressed protein	CNJ03130-t26_1
CNJ03140	10	975305	976851	1	34	1	407.0	407.0	407.0	1	1	1	7.0	22.0	5.0	0.0	expressed protein	CNJ03140-t26_1
CNJ03150	10	976834	978271	-1	11	0	381.0	381.0	381.0	1	1	5	0.0	1.0	10.0	0.0	expressed protein	CNJ03150-t26_1
CNJ03153	10	978272	979647	-1	25	2	320.0	320.0	320.0	1	1	3	10.0	0.0	15.0	0.0	unspecified product	CNJ03153-t26_1
CNJ03155	10	979813	981667	-1	25	0	495.0	495.0	83.0	1	22	100	5.0	0.0	16.0	4.0	unspecified product	CNJ03155-t26_1
CNJ03160	10	981893	983549	-1	32	5	206.0	206.0	206.0	1	1	0	29.0	1.0	1.0	1.0	conserved hypothetical protein	CNJ03160-t26_1
CNJ03170	10	983874	987204	1	55	8	335.0	335.0	335.0	1	1	4	23.0	23.0	9.0	0.0	expressed protein	CNJ03170-t26_1
CNJ03173	10	985512	986941	-1	2	3	382.0	382.0	382.0	1	1	0	0.0	1.0	1.0	0.0	unspecified product	CNJ03173-t26_1
CNJ03175	10	989889	991553	1	52	3	90.0	90.0	91.0	1	0	73	13.0	7.0	12.0	20.0	unspecified product	CNJ03175-t26_1
CNJ03177	10	990139	991239	-1	38	5	196.0	196.0	195.0	1	1	80	0.0	3.0	11.0	24.0	unspecified product	CNJ03177-t26_1
CNJ03179	10	991574	992892	1	52	0	279.0	279.0	279.0	1	1	8	10.0	11.0	24.0	7.0	unspecified product	CNJ03179-t26_1
CNK00130	11	38768	39849	-1	44	8	233.0	233.0	233.0	1	1	0	0.0	16.0	2.0	26.0	thioredoxin peroxidase	CNK00130-t26_1
CNK00140	11	40319	44218	1	132	8	896.0	896.0	901.0	1	1	552	4.0	0.0	78.0	50.0	hypothetical protein	CNK00140-t26_1
CNK00150	11	44184	45779	-1	59	6	291.0	291.0	292.0	1	1	201	12.0	10.0	37.0	0.0	hypothetical protein	CNK00150-t26_1
CNK00170	11	53934	56245	1	29	5	448.0	448.0	448.0	1	1	0	1.0	7.0	12.0	9.0	gamma-tubulin	CNK00170-t26_1
CNK00180	11	56233	58107	-1	15	1	398.0	398.0	398.0	1	1	0	5.0	1.0	8.0	1.0	L-serine ammonia-lyase	CNK00180-t26_1
CNK00190	11	58422	59457	1	2	2	220.0	220.0	220.0	1	1	1	1.0	0.0	1.0	0.0	hypothetical protein	CNK00190-t26_1
CNK00200	11	60291	61865	1	27	1	337.0	337.0	337.0	1	1	0	0.0	20.0	2.0	5.0	conserved hypothetical protein	CNK00200-t26_1
CNK00205	11	61925	64551	-1	20	3	216.0	216.0	216.0	1	1	0	3.0	3.0	0.0	14.0	hypothetical protein	CNK00205-t26_1
CNK00210	11	64724	67087	1	11	3	512.0	512.0	512.0	1	1	3	1.0	0.0	5.0	5.0	RNA-binding protein sce3	CNK00210-t26_1
CNK00220	11	67083	68374	-1	26	12	287.0	287.0	287.0	1	1	2	10.0	0.0	9.0	7.0	cytoplasm protein	CNK00220-t26_1
CNK00230	11	68532	73505	1	116	12	1265.0	1265.0	216.0	1	43	141	17.0	1.0	47.0	51.0	hypothetical protein	CNK00230-t26_1
CNK00240	11	73374	76767	-1	29	3	888.0	888.0	889.0	1	1	290	1.0	4.0	22.0	2.0	deadenylation-dependent decapping-related protein	CNK00240-t26_1
CNK00250	11	77040	83019	-1	48	2	1723.0	1723.0	1723.0	1	1	9	16.0	3.0	20.0	9.0	hypothetical protein	CNK00250-t26_1
CNK00260	11	83213	85046	-1	28	4	353.0	353.0	224.0	1	7	12	2.0	4.0	19.0	3.0	expressed protein	CNK00260-t26_1
CNK00270	11	86363	88725	-1	13	0	502.0	502.0	502.0	1	1	0	0.0	8.0	4.0	1.0	UDP-N-acetylglucosamine-dolichyl-phosphate N-acetylglucosaminephosphotransferase	CNK00270-t26_1
CNK00280	11	88822	90927	-1	4	1	532.0	532.0	532.0	1	1	0	0.0	0.0	1.0	3.0	phosphoglycerate mutase	CNK00280-t26_1
CNK00290	11	91046	92572	-1	8	1	381.0	381.0	381.0	1	1	0	0.0	0.0	5.0	3.0	conserved hypothetical protein	CNK00290-t26_1
CNK00300	11	92740	94916	1	3	2	361.0	361.0	361.0	1	1	0	0.0	2.0	0.0	1.0	cell wall chitin biosynthesis-related protein	CNK00300-t26_1
CNL05560	12	554526	559608	1	42	9	1486.0	1486.0	1486.0	1	1	3	0.0	2.0	28.0	12.0	ste/ste11/ssk protein kinase	CNL05560-t26_1
CNL05570	12	559574	562278	-1	58	1	718.0	718.0	718.0	1	1	5	0.0	0.0	27.0	31.0	delta-pyrroline-5-carboxylate	CNL05570-t26_1
CNL05580	12	562457	564519	-1	85	5	459.0	459.0	459.0	1	1	10	0.0	9.0	42.0	34.0	hypothetical protein	CNL05580-t26_1
CNL05590	12	565802	567289	1	23	8	229.0	229.0	229.0	1	1	0	0.0	9.0	5.0	9.0	hypothetical protein	CNL05590-t26_1
CNL05600	12	567255	569092	-1	20	3	394.0	394.0	394.0	1	1	0	0.0	0.0	9.0	11.0	pyruvate dehydrogenase e1 component beta subunit	CNL05600-t26_1
CNL05610	12	569254	571326	1	74	4	525.0	525.0	525.0	1	1	3	0.0	44.0	13.0	17.0	essential conserved GTPase	CNL05610-t26_1
CNL05620	12	571359	573113	1	79	1	266.0	266.0	270.0	1	1	196	34.0	1.0	28.0	16.0	hypothetical protein	CNL05620-t26_1
CNL05630	12	571782	575802	-1	121	2	679.0	679.0	679.0	1	1	8	1.0	69.0	26.0	25.0	conserved hypothetical protein	CNL05630-t26_1
CNL05640	12	576039	577399	-1	33	6	324.0	324.0	324.0	1	1	0	6.0	0.0	7.0	20.0	Baker yeast's zinc finger protein RTS2	CNL05640-t26_1
CNL05650	12	577891	580062	-1	35	3	570.0	570.0	570.0	1	1	5	9.0	0.0	17.0	9.0	expressed protein	CNL05650-t26_1
CNL05670	12	580486	581156	-1	25	5	103.0	103.0	103.0	1	1	0	1.0	23.0	1.0	0.0	hypothetical protein	CNL05670-t26_1
CNL05680	12	581467	583360	1	39	5	476.0	476.0	476.0	1	1	4	10.0	0.0	6.0	23.0	expressed protein	CNL05680-t26_1
CNL05690	12	583305	584810	-1	8	1	416.0	416.0	416.0	1	1	0	0.0	1.0	6.0	1.0	ARF GTPase activator	CNL05690-t26_1
CNL05700	12	584957	588026	1	19	1	881.0	881.0	881.0	1	1	5	0.0	0.0	16.0	3.0	hypothetical protein	CNL05700-t26_1
CNL05710	12	588181	592545	1	52	2	1162.0	1162.0	1162.0	1	1	4	0.0	0.0	22.0	30.0	insulin degrading enzyme	CNL05710-t26_1
CNL05720	12	592505	593354	-1	2	2	114.0	114.0	114.0	1	1	0	1.0	1.0	0.0	0.0	hypothetical protein	CNL05720-t26_1
CNL05735	12	595828	597121	-1	4	2	267.0	267.0	267.0	1	1	0	0.0	1.0	1.0	2.0	hypothetical protein	CNL05735-t26_1
CNL05740	12	597323	598552	1	3	1	214.0	214.0	214.0	1	1	0	2.0	1.0	0.0	0.0	hypothetical protein	CNL05740-t26_1
CNL05750	12	598538	601759	-1	14	2	793.0	793.0	793.0	1	1	2	2.0	0.0	7.0	5.0	expressed protein	CNL05750-t26_1
CNL05755	12	602362	603079	-1	7	2	120.0	120.0	120.0	1	1	3	0.0	0.0	4.0	3.0	hypothetical protein	CNL05755-t26_1
CNL05760	12	603284	606089	1	18	8	759.0	759.0	759.0	1	1	3	0.0	1.0	13.0	4.0	carnitine acetyltransferase	CNL05760-t26_1
CNL05770	12	606187	609184	1	40	0	235.0	235.0	235.0	1	1	0	0.0	26.0	3.0	11.0	conserved hypothetical protein	CNL05770-t26_1
CNL05780	12	608564	610815	-1	45	2	657.0	657.0	657.0	1	1	5	1.0	0.0	22.0	22.0	hypothetical protein	CNL05780-t26_1
CNL05790	12	611159	612172	1	28	2	190.0	190.0	190.0	1	1	4	2.0	0.0	9.0	17.0	hypothetical protein	CNL05790-t26_1
CNL05810	12	613852	615839	1	104	9	364.0	364.0	364.0	1	1	0	0.0	30.0	10.0	64.0	expressed protein	CNL05810-t26_1
CNN01170	14	355281	357567	1	143	1	441.0	441.0	436.0	1	1	372	25.0	2.0	76.0	40.0	hypothetical protein	CNN01170-t26_1
CNN01175	14	357153	358534	-1	42	0	123.0	123.0	123.0	1	1	0	14.0	24.0	0.0	4.0	hypothetical protein	CNN01175-t26_1
CNN01180	14	358535	360137	-1	19	3	314.0	314.0	314.0	1	1	0	3.0	12.0	2.0	2.0	putative saga histone acetyltransferase complex component	CNN01180-t26_1
CNN01190	14	360284	362209	1	18	5	481.0	481.0	481.0	1	1	1	0.0	1.0	14.0	3.0	hypothetical protein	CNN01190-t26_1
CNN01195	14	362210	363439	1	32	0	203.0	203.0	203.0	1	1	6	9.0	0.0	13.0	10.0	hypothetical protein	CNN01195-t26_1
CNN01200	14	363877	364793	1	11	3	134.0	134.0	134.0	1	1	0	0.0	0.0	0.0	11.0	hypothetical protein	CNN01200-t26_1
CNN01210	14	365327	366622	1	21	11	213.0	213.0	213.0	1	1	2	16.0	0.0	4.0	1.0	hypothetical protein	CNN01210-t26_1
CNN01220	14	366810	375927	1	91	4	2498.0	2498.0	2498.0	1	1	17	16.0	1.0	60.0	14.0	conserved hypothetical protein	CNN01220-t26_1
CNN01250	14	375974	378144	-1	14	2	296.0	296.0	296.0	1	1	0	8.0	0.0	2.0	4.0	conserved hypothetical protein	CNN01250-t26_1
CNN01260	14	378510	382486	-1	20	2	997.0	997.0	997.0	1	1	0	0.0	1.0	19.0	0.0	plasma membrane H(+)-ATPase 1	CNN01260-t26_1
CNN01270	14	386833	389699	1	28	6	691.0	456.0	691.0	2	0	223	2.0	1.0	23.0	2.0	hypothetical protein	CNN01270-t26_1
CNN01280	14	389651	390211	-1	0	4				1	1	0					hypothetical protein
CNN01290	14	391072	393676	1	13	2	574.0	574.0	574.0	1	1	0	2.0	6.0	2.0	3.0	hypothetical protein	CNN01290-t26_1
CNN01300	14	393597	394232	-1	7	2	86.0	86.0	86.0	1	1	0	1.0	6.0	0.0	0.0	hypothetical protein	CNN01300-t26_1
CNN01310	14	395850	398225	1	16	4	545.0	545.0	545.0	1	1	4	3.0	0.0	11.0	2.0	hypothetical protein	CNN01310-t26_1
CNN01320	14	398189	400162	-1	83	1	215.0	215.0	215.0	1	1	1	5.0	56.0	9.0	13.0	hypothetical protein	CNN01320-t26_1
CNN01330	14	400222	401067	-1	10	2	71.0	71.0	71.0	1	1	0	0.0	1.0	0.0	9.0	expressed protein	CNN01330-t26_1
CNN01340	14	401241	403016	1	25	2	406.0	406.0	406.0	1	1	4	0.0	5.0	19.0	1.0	expressed protein	CNN01340-t26_1
CNN01345	14	402582	403617	-1	27	5	188.0	188.0	188.0	1	1	1	1.0	1.0	6.0	19.0	hypothetical protein	CNN01345-t26_1
CNN01350	14	403769	404936	1	19	8	260.0	260.0	260.0	1	1	0	1.0	13.0	3.0	2.0	conserved hypothetical protein	CNN01350-t26_1
CNN01360	14	405050	407391	1	64	3	614.0	614.0	614.0	1	1	10	0.0	18.0	41.0	5.0	mutanase	CNN01360-t26_1
CNN01370	14	407341	408614	-1	28	1	286.0	286.0	286.0	1	1	1	0.0	0.0	2.0	26.0	hypothetical protein	CNN01370-t26_1
CNN01385	14	408815	409779	-1	16	1	156.0	156.0	156.0	1	1	5	0.0	9.0	7.0	0.0	hypothetical protein	CNN01385-t26_1
CNN01390	14	410556	411440	1	5	2	98.0	98.0	98.0	1	1	0	0.0	1.0	1.0	3.0	aerobic respiration-related protein	CNN01390-t26_1
CNN01400	14	411604	415226	1	47	4	1055.0	1055.0	1055.0	1	1	1	0.0	2.0	24.0	21.0	copper-exporting ATPase	CNN01400-t26_1
CNN01410	14	415260	418804	-1	76	2	883.0	883.0	883.0	1	1	2	1.0	1.0	14.0	60.0	putative dipeptidyl aminopeptidase	CNN01410-t26_1
CNN01420	14	418868	419847	1	9	5	143.0	143.0	143.0	1	1	0	0.0	1.0	0.0	8.0	vesicle-mediated transport-related protein	CNN01420-t26_1
CNN01430	14	419898	421772	1	46	0	428.0	428.0	428.0	1	1	2	0.0	2.0	25.0	19.0	conserved hypothetical protein	CNN01430-t26_1
CNN01440	14	421763	423131	-1	37	4	274.0	274.0	274.0	1	1	1	0.0	1.0	5.0	31.0	hypothetical protein	CNN01440-t26_1
